# Supplementary material for: From Metabolic Syndrome to Cardio-Kidney-Metabolic Syndrome in the SIMETAP Study: Prevalence Rates of Metabolic Syndrome and Its Independent Associations with Cardio-Renal-Metabolic Disorders Other than Its Defining Criteria
Source: Biomedicines. 2025 Feb 28;13(3):590. doi: 10.3390/biomedicines13030590 (PMC11939902; doi:10.3390/biomedicines13030590)
Supplement: Supplementary file 1 [file biomedicines-13-00590-s001.zip]

Archive with 1 entries (1 files):
- biomedicines-3467418-supplementary.pdf
